# Supplementary material for: Carers’ Perspective on Voluntary Stopping of Eating and Drinking: A Systematic Mixed-Methods Review of Motives and Attitudes
Source: Healthcare (Basel). 2025 May 27;13(11):1264. doi: 10.3390/healthcare13111264 (PMC12154388; doi:10.3390/healthcare13111264)
Supplement: Supplementary file 1 [file healthcare-13-01264-s001.zip]

Archive with 1 entries (1 files):
- healthcare-3589090-supplementary.pdf
